# Supplementary material for: Analysis of MMP-2-735C/T (rs2285053) and MMP-9-1562C/T (rs3918242) Polymorphisms in the Risk Assessment of Developing Lung Cancer
Source: Int J Mol Sci. 2023 Jun 24;24(13):10576. doi: 10.3390/ijms241310576 (PMC10341518; doi:10.3390/ijms241310576)
Supplement: Supplementary file 1 [file ijms-24-10576-s001.zip]

Archive with 1 entries (1 files):
- ijms-2415954-supplementary.pdf
